# Supplementary material for: Bacterial Mediated Rapid and Facile Synthesis of Silver Nanoparticles and Their Antimicrobial Efficacy against Pathogenic Microorganisms
Source: Materials (Basel). 2021 May 18;14(10):2615. doi: 10.3390/ma14102615 (PMC8155946; doi:10.3390/ma14102615)
Supplement: Supplementary file 1 [file materials-14-02615-s001.zip]

Archive with 1 entries (1 files):
- materials-1196959-supplementary.pdf
